# Supplementary material for: Exploring the Relationship between Callous-Unemotional Traits and Implicit Attitudes toward Violence
Source: Healthcare (Basel). 2023 May 16;11(10):1445. doi: 10.3390/healthcare11101445 (PMC10218038; doi:10.3390/healthcare11101445)
Supplement: Supplementary file 1 [file healthcare-11-01445-s001.zip]

Archive with 1 entries (1 files):
- healthcare-2234768-supplementary.xlsx
