# Supplementary material for: Exploring the Relationship between Callous-Unemotional Traits and Implicit Attitudes toward Violence
Source: Healthcare (Basel). 2023 May 16;11(10):1445. doi: 10.3390/healthcare11101445 (PMC10218038; doi:10.3390/healthcare11101445)
Supplement: Supplementary file 1 [file healthcare-11-01445-s001.zip › healthcare-2234768-supplementary.xlsx]

## Sheet: Table S1 Demographics
Table S1
Demographics
Study 1: University students
Age	M = 20.98, SD = 5.13
Sex	41 males (61 females)
Nationality	Colombian
Ethnicity	Latino
Education	Undergraduate students
Socioeconomic status (S: Strata )	S1 : 8.29%, S2 : 33,45%, S3 : 43,96%, S4 :11,31%, S5 : 2,86%, S6: 0,12%
Study 2: Young offenders
Age	M = 16.84, SD = .86
Sex	70 males (no females)
Nationality	Colombian
Ethnicity	Latino
Education	No higher education
Socioeconomic status (S: Strata )	Low socioeconomic level (S1-2)

## Sheet: Table S2 ICU items
Table S2：Individual items of the ICU
(Spanish version)	NO ES CIERTO	UN POCO CIERTO	MUY CIERTO	DEFINITIVAMENTE CIERTO
1. Expreso mis sentimientos abiertamente
2. Lo que yo pienso que es “correcto” o “incorrecto” es diferente de lo que otras personas piensan
3. Me preocupo sobre cómo voy en los estudios o el trabajo
4. No me preocupa hacer daño a otras personas para conseguir lo que quiero
5. Me siento mal o culpable cuando hago algo malo
6. No muestro mis emociones a los demás
7. No me preocupo por ser puntual
8. Me preocupo por los sentimientos de los demás
9. No me preocupo si tengo un problema
10.No permito que los sentimientos me controlen.
11.No me preocupo por hacer las cosas bien
12.Parezco muy frío y despreocupado
13.Admito fácilmente que me he equivocado
14.Normalmente es fácil para los demás saber cómo me estoy sintiendo.
15.Siempre intento hacer las lo mejor posible
16.Me disculpo (diciendo “lo siento”) ante las personas a las que he hecho daño.
17.Intento no herir los sentimientos de los demás
18.No siento remordimientos cuando hago algo malo
19.Soy muy expresivo y emotivo
20.No me gusta dedicar tiempo a hacer las cosas bien las cosas
21.Los sentimientos de los demás no son importantes para mí
22.Escondo mis sentimientos a los demás
23.Trabajo duro en todo lo que hago
24.Hago cosas para que los demás se sientan bien
Original Versión
	Not at all true	Somewhat true	Very true	Definitely True
1. I express my feelings openly.
2. What I think is “right” and “wrong” is different from what other people think.
3. I care about how well I do at school or work.
4. I do not care who I hurt to get what I want.
5. I feel bad or guilty when I do something wrong.
6. I do not show my emotions to others.
7. I do not care about being on time.
8. I am concerned about the feelings of others.
9. I do not care if I get into trouble.
10. I do not let my feelings control me.
11. I do not care about doing things well.
12. I seem very cold and uncaring to others.
13. I easily admit to being wrong.
14. It is easy for others to tell how I am feeling.
15. I always try my best.
16. I apologize (“say I am sorry”) to persons I hurt.
17. I try not to hurt others’ feelings.
18. I do not feel remorseful when I do something wrong.
19. I am very expressive and emotional.
20. I do not like to put the time into doing things well.
21. The feelings of others are unimportant to me.
22. I hide my feelings from others.
23. I work hard on everything I do.
24. I do things to make others feel good.

## Sheet: Table S3 ST-IAT blocks
Table S3. Category assignment and stimulus proportions across ST-IAT blocks for an exemplary participant
					Number of stimuli
Block	Task description	Left key concepts (z)	Right key concepts (m)	Positive	Negative	Violence
1	Evaluative training trials	Good	Bad	8	8
2	Initial block	Good + V	Bad	8	12	8
3	Reversed block	Good	Bad + V	12	8	8
	V: Violence

## Sheet: Table S4 Items
Table S4. Attribute and target items
Attribute items
Bueno [Good]	Malo [Bad]
agradable [nice ]	engaño [deception]
feliz [happy]	veneno [venom]
bondad [goodness ]	cáncer [cancer]
salud [health ]	enfermedad[sickness]
Target stimuli from IAPS used in the ST-IAT and in the Implicit wanting task (selected from Blumenthal et al., 2019).
6313, 6315, 6350, 6360.
